# Supplementary material for: Inhibition of the protective effects of preconditioning in ischemia–reperfusion injury by chronic methadone: the role of pAkt and pSTAT3
Source: Sci Rep. 2024 Jun 21;14:14350. doi: 10.1038/s41598-024-65349-x (PMC11192952; doi:10.1038/s41598-024-65349-x)
Supplement: Supplementary file 1 — Supplementary Information. [file 41598_2024_65349_MOESM1_ESM.xlsx]

## Sheet: Band densities
									Intensity
		AKT	p-AKT	STAT3	p-STAT3	B-actin			AKT	p-AKT	STAT3	p-STAT3		p-AKT/AKT		p-STAT3/STAT3
	1	6823	1493	4448	4334	9498			0.718362	0.157191	0.468309	0.456307		0.218819		0.974371
	2	6834	1819	4183	3995	9518			0.718008	0.191112	0.439483	0.419731		0.266169		0.955056
	3	6162	3488	5233	5190	9482			0.649863	0.367855	0.551888	0.547353		0.56605		0.991783
A (IRI)	4	7746	3253	5251	4576	9645			0.80311	0.337273	0.544427	0.474443		0.419959		0.871453
	5	7929	2046	4244	4728	9457			0.838427	0.216348	0.448768	0.499947		0.25804		1.11404				A	B	D	E
	6	8781	1458	4446	5937	9487			0.925582	0.153684	0.468641	0.625804		0.16604		1.33536				IR(A)	Pre-IR (B)	M-IR (D)	M-Pre-IR(E)
	7	7557	456	3878	3682	9413			0.802826	0.0484436	0.411983	0.391161		0.0603414		0.949458		p-AKT/AKT	MEAN	0.279345	0.558108	0.634556	0.927374
	1	6948	2485	4432	3548	8484			0.818953	0.292904	0.522395	0.418199		0.357657		0.800542			SD	0.166865	0.147834	0.196048	0.178331
	2	7751	3649	4647	7088	7249			1.06925	0.50338	0.641054	0.97779		0.470778		1.52529			SE
	3	8792	4449	4611	6630	7977			1.10217	0.557728	0.578037	0.83114		0.506028		1.43787
B (Pre-IRI)	4	8061	5080	6577	9279	8464			0.952387	0.600189	0.777056	1.09629		0.630195		1.41083				A	B	D	E
	5	7254	3493	7665	8606	8954			0.810141	0.390105	0.856042	0.961135		0.481527		1.12277				IR(A)	Pre-IR (B)	M-IR (D)	M-Pre-IR(E)
	6	6999	4610	6133	9290	7191			0.9733	0.641079	0.852872	1.29189		0.658666		1.51476		p-STAT3/STAT3	MEAN	1.02736	1.2538	0.977714	1.46253
	7	6714	5384	6938	6692	6511			1.03118	0.826908	1.06558	1.0278		0.801906		0.964543			SD	0.153869	0.290581	0.196064	0.334993
	1	3954	3192	4252	4168	8804			0.449114	0.362562	0.482962	0.473421		0.807284		0.980245			SE
	2	5571	4161	4862	4885	8483			0.656725	0.49051	0.573146	0.575858		0.746904		1.00473
	3	5790	4260	6411	5102	8923			0.648885	0.477418	0.71848	0.571781		0.735751		0.79582
D (M-IRI)	4	6669	4241	5005	3628	8227			0.810624	0.515498	0.608363	0.440987		0.635927		0.724875
	5	9861	4719	5411	4795	8394			1.17477	0.562187	0.644627	0.571241		0.478552		0.886158
	6	6984	5381	5177	6471	8462			0.825337	0.635902	0.611794	0.764713		0.770475		1.24995
	7	8015	2140	3427	4120	8454			0.948072	0.253135	0.40537	0.487343		0.266999		1.20222
	1	5465	4408	4626	7399	5951			0.918333	0.740716	0.777348	1.24332		0.806587		1.59944
	2	6381	6918	6928	7029	8043			0.793361	0.860127	0.86137	0.873928		1.08416		1.01458
	3	9157	8589	7059	8156	6748			1.35699	1.27282	1.04609	1.20865		0.937971		1.1554
E (M-Pre-IRI)	4	8503	8645	5476	7984	6964			1.22099	1.24138	0.78633	1.14647		1.0167		1.458
	5	8418	6745	5467	7396	6329			1.33007	1.06573	0.863802	1.16859		0.801259		1.35284
	6	7970	5339	5078	8275	5615			1.41941	0.950846	0.904363	1.47373		0.669887		1.62958
	7	5324	6256	4589	9306	5286			1.00719	1.1835	0.868142	1.7605		1.17506		2.02789
